# Supplementary material for: Toxocariasis in North America: A Systematic Review
Source: PLoS Negl Trop Dis. 2014 Aug 28;8(8):e3116. doi: 10.1371/journal.pntd.0003116 (PMC4148222; doi:10.1371/journal.pntd.0003116)
Supplement: Text S3 — Full reference list. (XLSX) [file pntd.0003116.s003.xlsx]

## Sheet: References
ID	Session	Author	Year	PMID	Category	Country	Disease	Policy Mentioned	Prevalence	Incidence	Cases/Total Cases	Demographics	Specific Location	Rural/Urban?	Mortality Rate	Notes
1	PUBMED1	Wapenaar	2013	23568915	J	Canada										foxes and canines
2	PUBMED1	Schurer	2013	23556025	A	Canada		regular deworming of dogs, timely dispoal of dog feces, preventing dogs from defecating in areas where children play	seroprevalence 13.4%, 27 out of 201 volunteers			Dene, Indiginous, highest risk for ages 5-17, risk associated with feeding pets noncommercial dog food	Northern Saskatchewan, Canada	Rural
3	PUBMED1	Jenkins	2013	23548085	F	Canada			ranges from <1-13%				Mostly seen in Eastern Canada			ingestion of eggs in a contaminated environment is the most common route of infection for people, climate change may drive range expansion into arctic areas
4	PUBMED1	Sampasa-Kanyinga	2012	22217180	A	Canada			sroprevalence of 4%, 11/267			Cree, Indigenous	Chisasibi and Waskaganish in Northern Quebec, Canada
5	PUBMED1	Jenkins	2011	21802208	F	Canada
6	PUBMED1	Campagna	2011	21398073	A	Canada			3% overall (8/251)			Cree, Indigenous aged 15 and up	Eastmain and Wmindji, Quebec Canada
7	PUBMED1	Pilsczek	2010	20818089	G	Canada
8	PUBMED1	Himsworth	2010	20682878	J	Canada
9	PUBMED1	Ota	2009	19209093	C	Canada					1/ spinal cord toxcariasis from T. catis	First nations, 14 months old	Alberta Canada
10	PUBMED1	Levesque	2007	17878068	A	Canada			seroprevalence 4%, 2/50			Cree	Mistissini, Quebec Canada			conclusion: indicates infrequent exposure to this pathogen
11	PUBMED1	Stull	2007	17436903	I	Canada
12	PUBMED1	Shukla	2006	17217087	J	Canada
13	PUBMED1	Lefebvre	2006	16466831	J	Canada
14	PUBMED2	Jenkins	2013	23548085	I	US
15	PUBMED2	Barry	2013	23481112	A	US
16	PUBMED2	Walsh	2012	23123274	A	US
17	PUBMED2	Akuthota	2012	23034324	F	US										description of visceral larvae migrans and how it causes eosinophilic pneumonia
18	PUBMED2	Carver	2012	22718941	J	US
19	PUBMED2	Brennan	2012	22466750	F	US				3 year old boy with 1 year history of leukocoria, suspected retinoblastoma, due to toxocara endophthalmitis
20	PUBMED2	Woodhall	2012	22336630	A	US
21	PUBMED2	Schneier	2011	21897146	I	US
22	PUBMED2	CDC	2011	21659981	C	US
23	PUBMED2	Walsh	2011	20937281	A	US
24	PUBMED2	Congdon	2011	20422250	A	US
25	PUBMED2	Lee	2010	20172762	I	US
26	PUBMED2	Hotez	2009	19333373	A	US
27	PUBMED2	Torgerson	2009	19171010	G	US
28	PUBMED2	Won	2008	18840743	A	US			13.9% overall seroprevalence in 20,395 individuals			all Americans 1988-94				other significant risk factors include being born outside of the US, living in rural areas, those with above normal blood lead concentrations, those living in the Northeast or South, and those whose head of household had less than or at least a high school education
									21.2% vs 12% vs 10.7%			nonhispanic blacks, nonhispanic whites, Mexican-American
									15.6% vs 12.4%			all males vs all females
									22.9% vs 12.3%			below poverty level vs at or above poverty level
29	PUBMED2	Jones	2008	18187782	A	US		dogs and cats should be regularly dewormes, dogs kept on a leash, and dog feces cleaned up. dogs and cats should be excluded from portions of parks and playgrounds frequently used by children.
30	PUBMED2	Guillot	2007	17645108	K	US										French
31	PUBMED2	Hu	2006	16374472	F	US					12 year old boy with Cutis Laxa (a connective tissue disorder) from Toxocara infection, also gets B cell lymphoblastic lymphoma at 21 yrs	white, 12 year old	Washington State?			associated genetic lesions with Toxocariasis disease
32	PUBMED2	Stewart	2005	16340531	C	US			1% of Uveitis patients (22/2,200) was caused by ocular toxocariasis			most common in teenagers/young adults	San Francisco, CA			82% of OT patients reported contact with puppy or kitten within the last 3 years
33	PUBMED2	Walker	2005	16170738	F	US
34	PUBMED2	Chorazy	2005	15815147	I	US
35	PUBMED3	Romero Nunez	2013	23844404	A	Mexico			22.2% overall(24/108), 28.84% male, 16.07% female			Mexican children aged 2-16 years old	Ecatepec of Morelos/Mexico City			main risk factor was owning dogs less than 1 year of age in the home, being male, and being 12-16 years old
36	PUBMED3	Alvarado-Esquivel	2013	23626838	A, C	Mexico			4.7% (6/128) seroprevalence			psychiatric inpatients, increased seroprevalence correlated with Female patients, and those aged ≤ 50 years old	Durango, Mexico			RF: psychiatric inpatient vs control, female patient, aged ≤50 years old
37	PUBMED3	Alvarado-Esquivel	2013	23349987	A	Mexico
38	PUBMED3	Jimenez-Balderas	2012	23214207	A, C	Mexico			16.6% (4/24 patients)			Mexican rheumatic disease patients	Mexico city			arthritis linked to Toxocariasis infection
39	PUBMED3	Marquez-Navarro	2012	22451737	L	Mexico
40	PUBMED3	Munoz-Guzman	2009	20227158	A, C	Mexico			IgG-ELISA seroprevalence of 30.8% for asthmatic children and 19.7% for nonasthmatic control group			285 Asthmatic patients, Mexican, aged 4-12 years,	Mexico City			statistically significant correlation of T. canis seroprevalence with asthma
41	PUBMED3	Martinez-Barbabosa	2008	18387747	J	Mexico
42	PUBMED3	Caballero-Garcia	2007	17096141	L	Mexico
43	PUBMED3	Papa-Oliva	2005	16059821	K	Mexico
44	PUBMED4	Wapenaar	2013	23568915	I	Canada
45	PUBMED4	Ota	2009	19209093	I	Canada
46	PUBMED4	Stull	2007	17436903	I	Canada
47	PUBMED4	Shukla	2006	17217087	I	Canada
48	PUBMED5	Barry	2013	23481112	I	US
49	PUBMED5	Walsh	2012	23123274	I	US
50	PUBMED5	Barry	2012	22760004	I	US
51	PUBMED5	Woodhall	2012	22336630	I	US
52	PUBMED5	Schneier	2011	21897146	I	US
53	PUBMED5	CDC	2011	21659981	I	US
54	PUBMED5	Walsh	2011	20937281	I	US
55	PUBMED5	Clinton	2010	20697261	A	US		Veternarians must emphasize deworming of pet animals, pet owners should not let their animals defecate in public places and catch rodents or birds	13.9% from NHNE survey, same study used in Won and Jones			highest in non hispanic blacks	All US
56	PUBMED5	Congdon	2011	20422250	I	US
57	PUBMED5	Lee	2010	20172762	I	US
58	PUBMED5	Hotez	2009	19333373	I	US
59	PUBMED5	Torgerson	2009	19171010	I	US
60	PUBMED5	Won	2008	18840743	I	US
61	PUBMED5	Hotez	2008	18575621	A	US
62	PUBMED5	Jones	2008	18187782	I	US
63	PUBMED5	Hotez	2007	18160982	A	US
64	PUBMED5	Guillot	2007	17645108	I	US
65	PUBMED5	Hu	2006	16374472	I	US
66	PUBMED5	Stewart	2005	16340531	I	US
67	PUBMED5	Walker	2005	16170738	I	US
68	PUBMED5	Chorazy	2005	15815147	I	US
69	PUBMED6	Romero Nunez	2013	23844404	I	Mexico
70	PUBMED6	Hotez	2013	23654053	F	Mexico
71	PUBMED6	Alvarado-Esquivel	2013	23626838	I	Mexico
72	PUBMED6	Alvarado-Esquivel	2013	23349987	I	Mexico
73	PUBMED6	Munoz-Guzman	2009	20227158	I	Mexico
74	PUBMED6	Hotez	2008	18575621	I	Mexico
75	PUBMED6	Martinez-Barbabosa	2008	18387747	I	Mexico
76	PUBMED8	CDC	2011	21412211	J	US
77	PUBMED8	Guillot	2007	17645108	I	US
78	PUBMED8	Chorazy	2005	15815147	I	US
79	PUBMED9	Martinez-Barbabosa	2008	18387747	I	Mexico
80	PUBMED10	Purdy	2011	21601273	L	Canada
81	PUBMED10	Boggild	2006	16706944	F	Canada
82	PUBMED11	Gautret	2012	22790534	G	US
83	PUBMED11	CDC	2011	21415511	I	US
84	PUBMED11	Bowman	2010	20189454	L	US
85	PUBMED11	Lee	2010	20172762	I	US
86	PUBMED11	Reavis	2010	20082517	F	US
87	PUBMED11	Lederman	2008	18343180	L	US
88	PUBMED11	Conde	2007	18086653	L	US
89	PUBMED11	CDC	2007	18075486	L	US
90	PUBMED11	Guillot	2007	17645108	I	US
91	PUBMED11	Boggild	2006	16706944	I	US
92	PUBMED11	Gavin	2005	16223954	L	US
93	PUBMED11	O'Quinn	2005	15901819	L	US
94	PUBMED11	Chorazy	2005	15815147	I	US
95	PUBMED11	Hotez	2004	15317893	L	US
96	PUBMED11	Lo Re	2004	15117014	L	US
97	PUBMED12	Veraldi	2013	23218549	L	Mexico
98	PUBMED12	Martinez-Barbabosa	2008	18387747	I	Mexico
99		Wapenaar, Barkema	2013	23568915	I	Canada
100		Stull, Carr	2007	17436903	I	Canada
101		Shukla, Giraldo	2006	17217087	I	Canada
102		Alvarado-Esquivel	2013	23349987	I	Mexico
103		Munoz-Guzman, del Rio-Navarro	2010	20227158	I	Mexico
104		Martinez-Barbabosa, Quiroz	2008	18387747	I	Mexico
105		Barry, Weatherhead	2013	23481112	I	US
106		Walsh, Haseeb	2012	23123274	I	US
107		Barry, Bezek	2012	22760004	I	US
108		Woodhall, Starr	2012	22336630	I	US
109		Schneier, Durand	2011	21897146	I	US
110		CDC	2011	21659981	I	US
111		Walsh	2011	20937281	I	US
112		Clinton, Carabin	2010	20697261	I	US
113		Congdon, Lloyd	2011	20422250	I	US
114		Lee, Schantz	2010	20172762	I	US
115		Hotez, Wilkins	2009	19333373	I	US
116		Jones, Kruszon-Moran	2008	18187782	I	US
117		Hotez	2007	18160982	I	US
118		Stewart, Cubillan	2005	16340531	I	US
119		Chorazy, Richardson	2005	15815147	I	US

## Sheet: Color Code and Categories
Color	Category	Description						Flow Chart
	A	Prevalence						Articles included in paper
	B	Incidence						Articles included in paper
	C	Cases						Articles included in paper
	D	Cited facts						Articles included in paper
	E	Original facts						Studies had original prevalence date or reported affected cases
	F	About relevant disease but doesn’t have any good data						Full-text articles did not meet inclusion criteria
	G	Data for another country						Records excluded because non-English articles, unrelated, or dead links
	H	dead link/bad return/noise						Records excluded because non-English articles, unrelated, or dead links
	I	duplicate of another record						Duplicates
	J	study of relevant disease on animals instead of humans						Records excluded because non-English articles, unrelated, or dead links
	K	in another language						Records excluded because non-English articles, unrelated, or dead links
	L	about another disease						Records excluded because non-English articles, unrelated, or dead links
